# Supplementary material for: Site-Selective Incorporation of a Functional Group into Lys175 in the Vicinity of the Active Site of Chymotrypsin by Using Peptidyl α-Aminoalkylphosphonate Diphenyl Ester-Derivatives
Source: Molecules. 2023 Mar 31;28(7):3150. doi: 10.3390/molecules28073150 (PMC10096113; doi:10.3390/molecules28073150)
Supplement: Supplementary file 1 [file molecules-28-03150-s001.zip]

Archive with 1 entries (1 files):
- molecules-2179711-supplementary.pdf
